# Supplementary material for: Seven New Series and Four New Species in Sections Subinflati and Trachyspermi of Talaromyces (Trichocomaceae, Eurotiales)
Source: J Fungi (Basel). 2025 Jul 4;11(7):508. doi: 10.3390/jof11070508 (PMC12295641; doi:10.3390/jof11070508)
Supplement: Supplementary file 1 [file jof-11-00508-s001.zip]

Archive with 6 entries (6 files):
- Figure S1 Subinflati.pdf
- Figure S2 Trachyspermi ITS.pdf
- Figure S3 Trachyspermi BenA.pdf
- Figure S4 Trachyspermi CaM.pdf
- Figure S5 Trachyspermi RPB2.pdf
- Supplementary Legends.pdf
